# Supplementary material for: Perceptual prediction error supports implicit process in motor learning
Source: PLoS Comput Biol. 2026 Apr 15;22(4):e1014196. doi: 10.1371/journal.pcbi.1014196 (PMC13102310; doi:10.1371/journal.pcbi.1014196)
Supplement: S1 Table — (XLSX) [file pcbi.1014196.s010.xlsx]

## Sheet: Sheet1
S1 Table. Model comparisons and parameters for the dataset from Bond & Taylor, 2015					[38]
	R2	RMSE(°)	AIC	BIC	Δ BIC	w
PPE Model	0.708	1.684	172.81	182.04	/	1
PE Model	0.177	2.188	254.54	260.69	78.65	< .001
SPE Model	-0.73	5.054	522.48	528.63	346.59	< .001
	Bi	Ai	k
PPE Model	0.158	0.931	0.209
PE Model	0.072	0.999	/
SPE Model	0.015	0.916	/
*Model fits to the average learning data
	Bi	Ai	k
PPE Model	[0.117, 0.248]	[0.881, 0.955]	[0.162, 0.278]
PE Model	[0.048, 0.104]	[0.999, 0.999]	/
SPE Model	[0.011, 0.020]	[0.867, 0.942]	/
*Model fits using a bootstrap resampling approach (N = 5,000)
