# Supplementary material for: Perceptual prediction error supports implicit process in motor learning
Source: PLoS Comput Biol. 2026 Apr 15;22(4):e1014196. doi: 10.1371/journal.pcbi.1014196 (PMC13102310; doi:10.1371/journal.pcbi.1014196)
Supplement: S2 Table — (XLSX) [file pcbi.1014196.s011.xlsx]

## Sheet: Sheet1
S2 Table. Model comparisons and parameters for the data from Experiment 1
	R2	RMSE(°)	AIC	BIC	Δ BIC	w
PPE Model	0.969	4.807	361.67	375.27	/	1
PE Model	0.957	5.87	404.43	415.31	40.04	< .001
SPE Model	0.954	6.044	411	421.87	46.6	<. 001
	Bi	Ai	Be	Ae	k
PPE Model	0.151	0.981	0.513	0.981	0.204
PE Model	0.069	0.991	0.45	0.991	/
SPE Model	0.014	0.979	0.505	0.979	/
*Model fits to the average learning data
	Bi	Ai	Be	Ae	k
PPE Model	[0.092, 0.255]	[0.968, 0.991]	[0.474, 0.558]	[0.968, 0.991]	[0.139, 0.301]
PE Model	[0.058, 0.081]	[0.979, 0.999]	[0.415, 0.491]	[0.979, 0.999]	/
SPE Model	[0.011, 0.016]	[0.965, 0.989]	[0.466, 0.549]	[0.965, 0.989]	/
*Model fits using a bootstrap resampling approach (N = 5,000)
