# Supplementary material for: Perceptual prediction error supports implicit process in motor learning
Source: PLoS Comput Biol. 2026 Apr 15;22(4):e1014196. doi: 10.1371/journal.pcbi.1014196 (PMC13102310; doi:10.1371/journal.pcbi.1014196)
Supplement: S3 Table — (XLSX) [file pcbi.1014196.s012.xlsx]

## Sheet: Table A
S3 Table. Model comparisons and parameters for the data from Experiment 2
Table A. Fitting the one-step and stepwise groups together with a single set of parameters
	R2	RMSE(°)	AIC	BIC	Δ BIC	w
PPE Model	0.96	3.965	252.43	264.82	/	1
PE Model	0.933	5.245	299.68	309.59	44.78	< .001
SPE Model	0.925	5.491	307.76	317.67	52.86	< .001
	Bi	Ai	Be	Ae	k	kstep
PPE Model	0.245	0.927	0.889	0.927	0.204	0.139
PE Model	0.263	0.958	0.647	0.958	/	/
SPE Model	0.046	0.906	0.908	0.906	/	/
*Model fits to the average learning data
	Bi	Ai	Be	Ae	kstep
PPE Model	[0.173, 0.331]	[0.915, 0.941]	[0.850, 0.926]	[0.915, 0.941]	[0.100, 0.182]
PE Model	[0.216, 0.315]	[0.946, 0.970]	[0.598, 0.698]	[0.946, 0.970]	/
SPE Model	[0.031, 0.063]	[0.889, 0.924]	[0.870, 0.942]	[0.889, 0.924]	/
*Model fits using a bootstrap resampling approach (N = 5,000)

## Sheet: Table B
S3 Table. Model comparisons and parameters for the data from Experiment 2
Table B. Assuming explicit learning changes across conditions, fitting the one-step and stepwise groups with separate explicit learning parameters. Note the PE and SPE models produce unrealistic parameters, but the PPE model parameters remain consistent. For example, for the PE model, the explicit learning rate in the stepwise condition was estimated to be as low as 0.218, even smaller than the i…
	R2	RMSE(°)	AIC	BIC	Δ BIC	w
PPE Model	0.962	3.854	251.42	268.76	/	0.998
PE Model	0.958	4.234	265.97	280.84	12.08	0.002
SPE Model	0.926	5.453	310.53	325.39	56.63	< .001
			Stepwise			One-step
	Bi	Ai	Be	Ae	kstep	Be	Ae	k
PPE Model	0.237	0.93	0.636	0.924	0.136	0.94	0.93	0.204
PE Model	0.223	0.97	0.218	0.99	/	0.792	0.97	/
SPE Model	0.047	0.902	0.672	0.945	/	0.939	0.902	/
*Model fits to the average learning data
			Stepwise			One-step
	Bi	Ai	Be	Ae	kstep	Bi	Ai
PPE Model	[0.167, 0.321]	[0.917, 0.944]	[0.494, 0.757]	[0.875, 0.965]	[0.100, 0.180]	[0.167, 0.321]	[0.917, 0.944]
PE Model	[0.181, 0.273]	[0.955, 0.984]	[0.162, 0.303]	[0.997, 0.999]	/	[0.181, 0.273]	[0.955, 0.984]
SPE Model	[0.032, 0.064]	[0.887, 0.919]	[0.556, 0.780]	[0.916, 0.971]	/	[0.032, 0.064]	[0.887, 0.919]
*Model fits using a bootstrap resampling approach (N = 5,000)

## Sheet: Table C
S3 Table. Model comparisons and parameters for the data from Experiment 2
Table C. Cross-validation: first fit the model by using the data from the stepwise group only, and then predict the data for the one-step group
	R2	RMSE(°)	AIC	BIC	Δ BIC	w
PPE Model	0.913	5.868	165.72	174.64	/	1
PE Model	0.661	9.031	201.66	208.8	34.16	< .001
SPE Model	0.583	9.638	207.38	214.52	39.88	< .001
	Bi	Ai	Be	Ae	k	kstep
PPE Model	0.304	0.911	0.66	0.911	0.204	0.139
PE Model	0.382	0.946	0.454	0.946	/	/
SPE Model	0.132	0.859	0.774	0.859	/	/
*Model fits to the average learning data
	Bi	Ai	Be	Ae
PPE Model	[0.199, 0.430]	[0.885, 0.941]	[0.487, 0.812]	[0.885, 0.941]
PE Model	[0.282, 0.448]	[0.921, 0.977]	[0.363, 0.550]	[0.921, 0.977]
SPE Model	[0.072, 0.212]	[0.823, 0.904]	[0.616, 0.888]	[0.823, 0.904]
*Model fits using a bootstrap resampling approach (N = 5,000)
