# Supplementary material for: Perceptual prediction error supports implicit process in motor learning
Source: PLoS Comput Biol. 2026 Apr 15;22(4):e1014196. doi: 10.1371/journal.pcbi.1014196 (PMC13102310; doi:10.1371/journal.pcbi.1014196)
Supplement: S4 Table — (XLSX) [file pcbi.1014196.s013.xlsx]

## Sheet: S4a Table
S4 Table. Model comparisons and parameters for the data from Experiment 3
S4a Table. For the trial-by-trial learning sequence (Fig 5B)
		R2	RMSE(°)	AIC	BIC	Δ BIC	w
PPE Model	Imp	0.471	1.294	39.988	46.557	/	0.995
	Imp+Exp	0.453	1.317	46.307	57.256	10.7	0.005
PE Model	Imp	-0.682	1.747	77.622	82.001	35.44	< .001
	Imp+Exp	-0.682	1.747	81.622	90.381	43.82	< .001
SPE Model	Imp	-0.682	1.747	77.622	82.001	35.44	< .001
	Imp+Exp	-0.698	1.75	81.848	90.607	44.05	< .001
		Bi	Ai	Be	Ae	k
PPE Model	Imp	0.418	0.7	/	/	0.193
	Imp+Exp	0.424	0.7	0.01	0.5	0.201
PE Model	Imp	0.054	0.7	/	/	/
	Imp+Exp	0.054	0.7	0.496	0.542	/
SPE Model	Imp	0.054	0.7	/	/	/
	Imp+Exp	0.054	0.7	0.01	0.5	/
*Model fits to the average learning data
	Bi	k
PPE Model	[0.338, 0.499]	[0.162, 0.228]
PE Model	[0.043, 0.065]	/
*Model fits using a bootstrap resampling approach (N = 5,000)

## Sheet: S4b Table
S4 Table. Model comparisons and parameters for the data from Experiment 3
S4b Table. For the single-trial learning function (Fig 5C)
	R2	RMSE (°)
PPE Model	0.954	0.684
PE/SPE Model	-0.321	2.449
