# Supplementary material for: Perceptual prediction error supports implicit process in motor learning
Source: PLoS Comput Biol. 2026 Apr 15;22(4):e1014196. doi: 10.1371/journal.pcbi.1014196 (PMC13102310; doi:10.1371/journal.pcbi.1014196)
Supplement: S5 Table — (XLSX) [file pcbi.1014196.s014.xlsx]

## Sheet: Sheet1
S5 Table. Model comparisons and parameters for the data from Experiment 4
	R2	RMSE (°)	AIC	BIC	Δ BIC	w
PPE Model	0.972	0.524	-32.81	-28.61	/	1
PE Model	-0.866	4.496	94.19	97	125.61	< .001
SPE Model	-1.15	4.457	93.67	96.48	125.09	< .001
	Bi	Ai	k
PPE Model	0.396	0.84	0.211
PE Model	0.034	0.796	/
SPE Model	0.025	0.833	/
*Model fits to the average learning data
	Bi	Ai	k
PPE Model	[0.164, 0.500]	[0.799, 0.892]	[0.118, 0.271]
PE Model	[0.027, 0.042]	[0.740, 0.835]	/
SPE Model	[0.020, 0.031]	[0.792, 0.866]	/
*Model fits using a bootstrap resampling approach (N = 5,000)
