# Supplementary material for: Perceptual prediction error supports implicit process in motor learning
Source: PLoS Comput Biol. 2026 Apr 15;22(4):e1014196. doi: 10.1371/journal.pcbi.1014196 (PMC13102310; doi:10.1371/journal.pcbi.1014196)
Supplement: S6 Table — (XLSX) [file pcbi.1014196.s015.xlsx]

## Sheet: Sheet1
S6 Table. Model comparisons and parameters for the data from Experiment 5: Cross-validation (Fitting before-re-aiming phase, predicting after-re-aiming phase).
	R2	RMSE (°)	AIC	BIC	Δ BIC	w
PPE Model	0.882	5.704	156.26	164.94	/	0.332
PE Model	0.337	13.825	228.62	235.57	70.63	< .001
SPE Model	0.859	5.843	156.59	163.54	-1.4	0.668
	Bi	Ai	Be	Ae	k
PPE Model	0.287	0.954	0.357	0.954	0.287
PE Model	0.082	0.966	0.304	0.966	/
SPE Model	0.016	0.954	0.359	0.954	/
*Model fits to the average learning data
	Bi	Ai	Be	Ae	k
PPE Model	[0.084, 0.419]	[0.942, 0.964]	[0.289, 0.445]	[0.942, 0.964]	[0.140, 0.357]
PE Model	[0.065, 0.097]	[0.958, 0.974]	[0.230, 0.363]	[0.958, 0.974]	/
SPE Model	[0.013, 0.021]	[0.945, 0.963]	[0.272, 0.429]	[0.945, 0.963]	/
*Model fits using a bootstrap resampling approach (N = 5,000)
