# Supplementary material for: Perceptual prediction error supports implicit process in motor learning
Source: PLoS Comput Biol. 2026 Apr 15;22(4):e1014196. doi: 10.1371/journal.pcbi.1014196 (PMC13102310; doi:10.1371/journal.pcbi.1014196)
Supplement: S7 Table — (XLSX) [file pcbi.1014196.s016.xlsx]

## Sheet: S7a Table
S7 Table. Model comparisons of the PPE models, which assume linear, exponential, or power-law visual uncertainty function.
PPEexp model: assuming σ_v=k'e^αθ+(b-k')
PPEpower model: assuming σ_v=k'θ^α+b
S7a Table. Model comparisons for Bond & Taylor, 2015. Note that the parameters of power and exponential functions indicate that these functions are close to linear ones.
	R2	RMSE(°)	AIC	BIC	Bi	Ai	k’	α
PPE Model	0.708	1.684	172.81	182.04	0.158	0.931	/	/
PPEpower Model	0.978	1.173	59.05	71.35	0.531	0.977	1.49	0.674
PPEexp Model	0.68	1.777	191.93	204.24	0.143	0.93	99.93	0.002
PE Model	0.177	2.188	254.54	260.69	0.072	0.999	/	/
SPE Model	-0.73	5.054	522.48	528.63	0.015	0.916	/	/

## Sheet: S7b Table
S7 Table. Model comparisons of the PPE models, which assume linear, exponential, or power-law visual uncertainty function.
S7b Table. Model comparisons for Experiment 1. Note that the parameters of power and exponential functions indicate these functions are close to a linear one.
	R2	RMSE(°)	AIC	BIC	Bi	Ai	Be	Ae	k’	α
PPE Model	0.969	4.807	361.67	375.27	0.151	0.981	0.513	0.981	/	/
PPEpower Model	0.971	4.612	350.44	361.31	0.505	0.982	0.505	0.982	1.28	0.681
PPEexp Model	0.968	4.832	360.84	371.71	0.014	0.979	0.505	0.979	99.99	0.002
PE Model	0.957	5.87	404.43	415.31	0.069	0.991	0.45	0.991	/	/
SPE Model	0.954	6.044	411	421.87	0.014	0.979	0.505	0.979	/	/

## Sheet: S7c Table
S7 Table. Model comparisons of the PPE models, which assume linear, exponential, or power-law visual uncertainty function.
S7c Table. Model comparisons for Experiment 2. Note that the parameters of power and exponential functions indicate these functions are close to a linear one.
	R2	RMSE(°)	AIC	BIC	Bi	Ai	Be	Ae	k’	α
PPE Model	0.96	3.965	252.43	264.81	0.245	0.927	0.889	0.927	/	/
PPEpower Model	0.962	3.897	253.39	270.73	0.409	0.941	0.87	0.941	0.43	0.889
PPEexp Model	0.962	3.9	253.55	270.89	0.36	0.94	0.874	0.94	99.73	0.003
PE Model	0.933	5.245	299.68	309.59	0.263	0.958	0.647	0.958	/	/
SPE Model	0.925	5.491	307.76	317.67	0.046	0.906	0.908	0.906	/	/
