# Supplementary material for: Perceptual prediction error supports implicit process in motor learning
Source: PLoS Comput Biol. 2026 Apr 15;22(4):e1014196. doi: 10.1371/journal.pcbi.1014196 (PMC13102310; doi:10.1371/journal.pcbi.1014196)
Supplement: S8 Table — (XLSX) [file pcbi.1014196.s017.xlsx]

## Sheet: S8a Table
S8 Table. Model analysis using a two-implicit-state model, which assumes that implicit learning comprises fast and slow components driven by both performance error (PE) and sensory prediction error (SPE), respectively.
S8a Table. Model comparisons and parameters for the dataset from Bond & Taylor, 2015
	R2	RMSE(°)	AIC	BIC	Bi	Ai	Bi-PE	Ai-PE
PPE Model	0.708	1.684	172.81	182.04	0.158	0.931	/	/
Two-state Model	0.093	2.244	266.65	278.95	0.069	0.999	0.01	0.01
Note, in the tables, Bi and Ai denote parameters of the SPE/PPE-driven implicit learning component, while Bi-PE and Ai-PE denote parameters of the PE-driven implicit learning component for the two-state model.

## Sheet: S8b Table
S8 Table. Model analysis using a two-implicit-state model, which assumes that implicit learning comprises fast and slow components driven by both performance error (PE) and sensory prediction error (SPE), respectively.
S8b Table. Model comparisons and parameters for the data from Experiment 1
	R2	RMSE(°)	AIC	BIC	Bi	Ai	Bi-PE	Ai-PE	Be	Ae
PPE Model	0.969	4.807	359.67	370.55	0.151	0.981	/	/	0.513	0.981
Two-state Model	0.956	5.902	409.65	425.96	0.003	0.988	0.053	0.988	0.463	0.988

## Sheet: S8c Table
S8 Table. Model analysis using a two-implicit-state model, which assumes that implicit learning comprises fast and slow components driven by both performance error (PE) and sensory prediction error (SPE), respectively.
S8c Table. Model comparisons and parameters for the data from Experiment 2
	R2	RMSE(°)	AIC	BIC	Bi	Ai	Bi-PE	Ai-PE	Be	Ae
PPE Model	0.96	3.965	252.43	264.82	0.245	0.927	/	/	0.889	0.927
Two-state Model	0.933	5.236	303.38	318.25	0.01	0.967	0.33	0.896	0.57	0.967

## Sheet: S8d Table
S8 Table. Model analysis using a two-implicit-state model, which assumes that implicit learning comprises fast and slow components driven by both performance error (PE) and sensory prediction error (SPE), respectively.
S8d Table. Model comparisons and parameters for the data from Experiment 4
	R2	RMSE (°)	AIC	BIC	Bi	Ai	Bi-PE	Ai-PE
PPE Model	0.972	0.524	-32.81	-28.61	0.396	0.84	/	/
Two-state Model	-1.187	4.456	97.65	103.26	0.209	0.974	0.027	0.999
